# Supplementary material for: High-Throughput Sequencing Reveals Previously Undetected Viruses and Mixed Infections in Pepper (Capsicum annuum) in Hungary
Source: Viruses. 2026 Apr 21;18(4):481. doi: 10.3390/v18040481 (PMC13120336; doi:10.3390/v18040481)
Supplement: Supplementary file 1 [file viruses-18-00481-s001.zip › Supplementary tables.xlsx]

## Sheet: List of STables
Table S1
Initial statistics of the RNAseq
Table S2
Summary of the bioinformatics analysis
Table S3
Sequences of the PCR primers used for virus detection
Table S4
Summary of viral detection results from HTS and RT-PCR
Table S5
Summary of the viral sequences deposited into the NCBI GenBank
Table S6
Genome-derived TVCV-like sequences from Solanaceae species used for phylogenetic analysis

## Sheet: Table S1
Table S1
Initial statistics of the RNAseq
The raw fastq files can be accessed at
Library code	Sequenced reads	Non redundant reads	*Number of contigs
RS3_Ca	22 121 392	10 356 546	1000

## Sheet: Table S2
		Table S2
		Summary of the bioinformatics analysis
Virus			GenBank ID of the reference	Virus hit
				number of contigs	number of mapped reads	coverage of the viral genome (%)
EMDV	Eggplant mottled dwarf virus	EMDV	NC_025389.1	10	211362	1
BPEV	Bell pepper endornavirus	BPEV	NC_039216.1	30	139121	99.8%
ToVCV	Tobacco vein clearing virus	TVCV	NC_003378.1	149	29455	68.1%
PMMoV	Pepper mild mottle virus	PMMoV	NC_003630.1	1	2926918	1
TSWV	Tomato spotted wilt virus	TSWV RNA M	NC_002050.1	3	38228	1
		TSWV RNA S	NC_002051.1	5	114101	1
		TSWV RNA L	NC_002052.1	7	62890	1
PCV2	Pepper cryptic virus 2	PCV2 RNA1	NC_034159.1	1	241	87.9%
		PCV2 RNA2	NC_034167.1	0	42	53.3%

## Sheet: Table S3
Table S3
Sequences of the PCR primers used for virus detection
Virus	Primer Name	Primer Sequence (5'-3')	Position on the reference genome	Funcion of the amplified region	Genome used as a reference	Annealing temperature (°C)	Reference*
EMDV	EMDV-PL1a	ATGGGGGCATCCTATCATAGA	8165–8185	RNA-dependent RNA polymerase	NC_025389.1	60	Alfaro-Fernández et al., 2024
	EMDV-PL2b	GCGACGTACTTTATATCACACACTGTCAT	9189–9216
BPEV	BPEV_7776F	AACCAGCAGAAACAAGCAAAG	7776-7796	polyprotein (unspecified region)	NC_039216.1	53	Tomašechová et al., 2019
	BPEV_8485R	GGTGTATGCTACTGTGTGAC	8485-8466
	dBPEV_12632F	ATGACCAAYGGGCAAGTACC	12632-12651	polyprotein (unspecified region)		55
	dBPEV_13238R	CTGTATCTTCCCAGAGACTC	13238-13219
TVCV	TVCV1241F	GAAAGAACACTAATAGGATCAG	1241-1262	putative coat protein	NC_003378.1, primer designed on consensus region conserved in this study	56	this work
	TVCV1977R	CAATCTCTAGCTAAATGTCC	1977-1958
PCV2	2PCV2_858F	AGGCAACTACTCTATGGAGG	858-877	putative coat protein	NC_034167.1	56	Tomašechová et al., 2020
	2PCV2_1272R	CCTATCTGCTTCTCCTGTAG	1272-1253
PMMoV	PMMoV5512F	CCAATGGCTGACAGATTACG	5512-5531	coat protein, 3' UTR	NC_003630.1	55	Rialch et al., 2015
	PMMoV6258R	CAACGACAACCCTTCGATTT	6258-6239
TSWV	TSWV-S3	GGGCTAGCGGAAAACCTCGACCAGATCA	2655-2628	nucleocapsid protein	NC_002051.1	60	Nemes et al., 2020
	TSWV-S5	CCCAGCATTATGGCAAGCC	2324-2342
Alfaro-Fernández, Ana, et al. "Genetic Variation and Evolutionary Analysis of Eggplant Mottled Dwarf Virus Isolates from Spain." Plants 13.2 (2024): 250.
Tomašechová, Jana, et al. "High-throughput sequencing reveals bell pepper endornavirus infection in pepper (Capsicum annum) in Slovakia and enables its further molecular characterization." Plants 9.1 (2019): 41.
Dias, Naymã P., et al. "Viromes of Field-Grown Tomatoes and Peppers in Tennessee Revealed by RNA Sequencing Followed by Bioinformatic Analysis." Plant Health Progress 24.2 (2023): 207-213.
Tomašechová, J., Predajna, L., Sihelská, N., Kraic, J., Mihálik, D., Šoltys, K., & Glasa, M. (2020). First report of pepper cryptic virus 2 infecting pepper (Capsicum annum) in Slovakia. Plant Disease, 104(5), 1565-1565.
Rialch, N., Sharma, V., Sharma, A., & Sharma, P. N. (2015). Characterization and complete nucleotide sequencing of Pepper mild mottle virus infecting bell pepper in India. Phytoparasitica, 43, 327-337.
Nemes, K., & Salánki, K. (2020). A multiplex RT-PCR assay for the simultaneous detection of prevalent viruses infecting pepper (Capsicum annuum L.). Journal of Virological Methods, 278, 113838.

## Sheet: Table S4
Table S4
Summary of viral detection results from HTS and RT-PCR
	HTS	RT-PCR
	RNA pool		45	46	109	156	168
EMDV	+	+	+	+	-	-	-
BPEV	+	+	+	+	-	+	-
TVCV	+	+	+	+	+	-	+
PMMoV	+	+	-	-	-	+	-
TSWV	+	+	-	-	+	-	-
PCV2	+	+	-	-	+	-	-
Total virus infections	6		3	3	3	2	1

## Sheet: Table S5
Table S5
Summary of the viral sequences deposited into the NCBI GenBank
Virus	Origin of the sequences	Virus genomic region	GenBank ID	Nucleotide identity to reference genome (%)	Closest related isolate (GenBank accession)	Nucleotide identity to closest isolate (%)
EMDV	45.46	complete genome	PX926506	11618/13106(89%)	OR613409.1	12153/13095(93%)
	45	RNA-dependent RNA polymerase	PX704448	882/1003(88%)	OR613409.1	942/1004(94%)
	46		PX704449	882/1003(88%)	OR613409.1	942/1004(94%)
BPEV	45	polyprotein (nt 7787-8473)	PX704436	585/667(88%)	LC781538.1	662/669(99%)
	46		PX704437	584/667(88%)	LC781538.1	663/669(99%)
	156		PX704438	585/667(88%)	LC781538.1	662/669(99%)
	45	polyprotein (nt 12652-13218)	PX704439	482/567(85%)	MN580394.1	559/567(99%)
	46		PX704440	483/567(85%)	MN580394.1	558/567(98%)
	156		PX704441	483/567(85%)	MN580394.1	560/567(99%)
PCV2	109	putative coat protein	PX704446	373/375(99%)	MN723541.1	374/375(99%)
PMMoV	156	coat protein, 3' UTR	PX704447	663/707(94%)	MT675967.1	706/707(99%)
TVCV	45	putative coat protein	PX704442	500/616(81%)	KU997025.1	703/713(99%)
	46		PX704443	500/616(81%)	KU997025.1	704/713(99%)
	109		PX704444	501/616(81%)	KU997025.1	706/713(99%)
	168		PX704445	501/616(81%)	KU997025.1	705/713(99%)

## Sheet: Table S6
Table S6
Genome-derived TVCV-like sequences from Solanaceae species used for phylogenetic analysis
Genome-derived TVCV-like sequences from Solanaceae species used for phylogenetic analysis	Host	Origin	Notes
KU997025.1	Capsicum annuum	Host genome	Virus-like element identified in genomic BAC clones
XM_047411462.1	Capsicum annuum	Host genome	Predicted mRNA derived from genomic sequence (RefSeq, Gnomon annotation); virus-like element
AJ238747.1	Nicotiana tabacum	Host genome	Integrated pararetrovirus-like sequence containing ORF1–ORF4, identified in genomic DNA
XM_070155942.1	Nicotiana sylvestris	Host genome	Predicted mRNA derived from genomic sequence (RefSeq, Gnomon annotation); virus-like element
AJ414165.1	Nicotiana tabacum	Host genome	Integrated pararetrovirus-like sequence (ORF1, ORF2, partial ORF3) identified in genomic DNA
AP038850.1	Solanum cheesmaniae	Host genome	Virus-like sequence identified in chromosome-scale genomic assembly (chromosome 1)
AC243015.1	Solanum tuberosum	Host genome	Virus-like sequence identified in chromosome 11 genomic clone (RH009L13)
AC244805.1	Solanum lycopersicum	Host genome	Virus-like sequence identified in chromosome 10 BAC clone (hba-63b6)
AC171732.2	Solanum lycopersicum	Host genome	Virus-like sequence identified in chromosome 10 BAC clone (C10HBa0111D09)
AP009592.1	Solanum lycopersicum	Host genome	Virus-like sequence identified in chromosome 8 BAC clone (C08HBa0018C13)
XM_069297993.1	Solanum lycopersicum	Host genome	Predicted mRNA derived from genomic sequence (RefSeq, Gnomon annotation); virus-like element
XM_069287889.1	Solanum lycopersicum	Host genome	Predicted mRNA derived from genomic sequence (RefSeq, Gnomon annotation); virus-like element
CU915709.5	Solanum lycopersicum	Host genome	Virus-like sequence identified in chromosome 4 BAC clone (SL_MboI-105F2)
EU124733.2	Solanum lycopersicum	Host genome	Virus-like sequence identified in chromosome 12 BAC clone (C12HBa0033A22)
AJ414174.1	Nicotiana tabacum	Host genome	Integrated pararetrovirus-like sequence (partial ORF3, ORF2 and partial ORF1) identified in genomic DNA
XM_049549129.1	Solanum stenotomum	Host genome	Predicted partial mRNA derived from genomic sequence (RefSeq, Gnomon annotation); virus-like element
